# Supplementary material for: Chiroptical Spectroscopy, Theoretical Calculations, and Symmetry of a Chiral Transition Metal Complex with Low-Lying Electronic States
Source: Molecules. 2025 Feb 10;30(4):804. doi: 10.3390/molecules30040804 (PMC11858395; doi:10.3390/molecules30040804)
Supplement: Supplementary file 1 [file molecules-30-00804-s001.zip]

Archive with 1 entries (1 files):
- molecules-3441939-supplementary.pdf
